# Supplementary material for: Disruption of the Mammalian Ccr4–Not Complex Contributes to Transcription-Mediated Genome Instability
Source: Cells. 2023 Jul 17;12(14):1868. doi: 10.3390/cells12141868 (PMC10378556; doi:10.3390/cells12141868)
Supplement: Supplementary file 1 [file cells-12-01868-s001.zip]

Archive with 1 entries (1 files):
- cells-1884880-supplementary.pdf
